# Supplementary material for: Influence of Sub-Inhibitory Dosage of Cefotaxime on Multidrug Resistant Staphylococcus haemolyticus Isolated from Sick Neonatal Care Unit
Source: Antibiotics (Basel). 2022 Mar 8;11(3):360. doi: 10.3390/antibiotics11030360 (PMC8944431; doi:10.3390/antibiotics11030360)
Supplement: Supplementary file 1 [file antibiotics-11-00360-s001.zip]

Archive with 1 entries (1 files):
- antibiotics-1590818-supplementary.xlsx
